# Supplementary material for: Anti-Neuroinflammatory Cannabinoid Acids as a New Therapeutic Approach for Multiple Sclerosis
Source: Molecules. 2026 Apr 7;31(7):1227. doi: 10.3390/molecules31071227 (PMC13074990; doi:10.3390/molecules31071227)
Supplement: Supplementary file 1 [file molecules-31-01227-s001.zip]

Archive with 1 entries (1 files):
- molecules-4186531-supplementary.docx
